# Supplementary material for: Development and Validation of a New Scoring System (Total Leishmania Score) for Dogs with Leishmania infantum Infection Including Clinical and Laboratory Parameters
Source: Pathogens. 2026 May 12;15(5):517. doi: 10.3390/pathogens15050517 (PMC13209925; doi:10.3390/pathogens15050517)
Supplement: Supplementary file 1 [file pathogens-15-00517-s001.zip]

Archive with 1 entries (1 files):
- pathogens-4300851-supplementary.xlsx
