# Supplementary material for: Development and Validation of a New Scoring System (Total Leishmania Score) for Dogs with Leishmania infantum Infection Including Clinical and Laboratory Parameters
Source: Pathogens. 2026 May 12;15(5):517. doi: 10.3390/pathogens15050517 (PMC13209925; doi:10.3390/pathogens15050517)
Supplement: Supplementary file 1 [file pathogens-15-00517-s001.zip › pathogens-4300851-supplementary.xlsx]

## Sheet: Original
Table S1: Total Leishmania Score
parameters		0	1	2	3	score (0–3)²	weighting factor³	adjusted score4
clinical parameters
general condition		normal	mildly reduced	moderately reduced	severely reduced		20	0
appetite		normal	mildly reduced	moderately reduced	anorexia		20	0
lymph node enlargement	right mandibular ln.	not present	mild	moderate	severe		1	0
	left mandibular ln.	not present	mild	moderate	severe		1	0
	right cervical ln.	not present	mild	moderate	severe		1	0
	left cervivale ln.	not present	mild	moderate	severe		1	0
	right inguinal ln.	not present	mild	moderate	severe		1	0
	left inguinal ln	not present	mild	moderate	severe		1	0
	right popliteal ln.	not present	mild	moderate	severe		1	0
	left popliteal ln.	not present	mild	moderate	severe		1	0
	any other ln.	not present	mild	moderate	severe		2	0
skin ulcers	head & pinna	not present	mild	moderate	severe		2.5	0
	forelimb	not present	mild	moderate	severe		2.5	0
	hindlimb	not present	mild	moderate	severe		2.5	0
	torso	not present	mild	moderate	severe		2.5	0
skin scaling/exfoliation/	head & pinna	not present	mild	moderate	severe		2.5	0
seborrheic dermatitis/	forelimb	not present	mild	moderate	severe		2.5	0
skin papules/nodules	hindlimb	not present	mild	moderate	severe		2.5	0
	torso	not present	mild	moderate	severe		2.5	0
conjunctivitis/blepharitis/	right eye	not present	mild	moderate	severe		4	0
keratitis	left eye	not present	mild	moderate	severe		4	0
uveitis	right eye	not present	mild	moderate	severe		6	0
	left eye	not present	mild	moderate	severe		6	0
arthritis	forelimb right	not present	joint swelling	pain on palpation/ROM	joint swelling + pain		2.5	0
	forelimb left	not present	joint swelling	pain on palpation/ROM	joint swelling + pain		2.5	0
	hindlimb right	not present	joint swelling	pain on palpation/ROM	joint swelling + pain		2.5	0
	hindlimb left	not present	joint swelling	pain on palpation/ROM	joint swelling + pain		2.5	0
muscle atrophy	head	not present	mild	moderate	severe		2	0
	forelimb right	not present	mild	moderate	severe		2	0
	forelimb left	not present	mild	moderate	severe		2	0
	hindlimb right	not present	mild	moderate	severe		2	0
	hindlimb left	not present	mild	moderate	severe		2	0
epistaxis		not present	spordaic	frequent	persistent		10	0
laboratory parameters
complete blood count	anemia (HCT)	not present (ref: 37.3–61.7%)	mild (<37.3–30%)	moderate (<30–20%)	severe (<20%)		15	0
	thrombozytopenia (PLT)	not present (ref: 148–484x10^9/l)	mild (<148–110x10^9/l)	moderate (<110–60x10^9/l)	severe (<60x10^9/l)		15	0
	neutropenia (NEU)	not present (ref: 2.95–11.64x10^9/l)	mild (<2.95–1.5x10^9/l)	moderate (<1.5–1.0 x10^9/l)	severe (<1.0 x10^9/l)		15	0
	lymphopenia (LYM)	not present (ref: 1.05–5.1x10^9/l)	mild (<1.05–0.8x10^9/l)	moderate (<0.8–0.5x10^9/l)	severe (<0.5x10^9/l)		15	0
serum biochemestry	renal azotemia (creatinine)	not present (ref: 44–125 μmol/l)	mild (>125–250 μmol/l)	moderate (>250–440 μmol/l)	severe (>440 μmol/l)		40	0
	hyperglobulinemia (Glob)	not present (ref: 2.4–4.3 g/dl)	mild (>4.3–5 g/dl)	moderate (>5–6 g/dl)	severe (>6 g/dl)		20	0
others	proteinuria (UPC)	not present (0–0.5)	mild (0.6–2)	moderate (2.1–4)	severe (>4)		40	0
	antibody level (ELISA)	normal (0–12 TE)	mild (12.1–24.9 TE)	moderate (25–40 TE)	severe (>40 TE)		20	0
							TLS	0
ln: lymph node; ROM: range of motion; L: liters; µmol: micromole; g: gram; dL: deciliter; HCT: hematocrit; PLT: platelets; NEU: neutrophils; LYM: lymphocytes; Glob: globulin; UPC: urine protein-to-creatinine ratio;
ELISA: enzyme-linked immunosorbent assay; TU: test unit
1 score; veterinarians are required to grade each parameter on a scale from 0 to 3 (0: normal/not present; 1: mild; 2: moderate; 3: severe)
2 weighting factors for existing signs according to their estimated prognostic relevance
3 adjusted score = “score” of the graded parameters multiplied by the respective "weighting factor"
